# Supplementary material for: Assessing Autosomal InDel Loci With Multiple Insertions or Deletions of Random DNA Sequences in Human Genome
Source: Front Genet. 2022 Feb 1;12:809815. doi: 10.3389/fgene.2021.809815 (PMC8844376; doi:10.3389/fgene.2021.809815)
Supplement: Supplementary file 1 [file Table1.XLSX]

## Sheet: Supplementary Table 1
Supplementary Table 1: Detail information of the analyzed populations in this study.
Population Code	Population Name	Subpopulation Code	Subpopulation Name	Sample Number
AFR	African Ancestry	ACB	African Caribbean	96
		ASW	African Ancestry SW	61
		ESN	Esan	99
		GWD	Gambian Mandinka	113
		LWK	Luhya	99
		MSL	Mende	85
		YRI	Yoruba	108
AMR	American Ancestry	CLM	Colombian	94
		MXL	Mexican Ancestry	64
		PEL	Peruvian	85
		PUR	Puerto Rican	104
EAS	East Asian Ancestry	CDX	Dai Chinese	93
		CHB	Han Chinese	103
		CHS	Southern Han Chinese	105
		JPT	Japanese	104
		KHV	Kinh Vietnamese	99
EUR	European Ancestry	CEU	CEPH	99
		FIN	Finnish	99
		GBR	British	91
		IBS	Iberian	107
		TSI	Toscani	107
SAS	South Asian Ancestry	BEB	Bengali	86
		GIH	Gujarati	103
		ITU	Telugu	102
		PJL	Punjabi	96
		STU	Tamil	102

## Sheet: Supplementary Table 2
Supplementary Table 2: Multi-allelic InDels with random DNA sequences at gene coding regions.
NO.	Chromosome	Position	Reference sequence	Alter sequence	Strand	Gene Symbol	Gene Full Name
1	1	225519331	A	ATCCAGGCGTTCCTGCCGC	-	ENAH	ENAH actin regulator
	1	225519331	ATCCAGGCGTTCCTGCCGC	A
2	3	12004751	C	CGCCCGCGCCGCA	+	SYN2	synapsin II
	3	12004751	C	CGCCCGCGCCGCAGCCCGCGCCGCA
3	3	51993837	T	TCCTTGG	-	RPL29	ribosomal protein L29
	3	51993837	TCCTTGG	T
	3	51993837	TCCTTGGCCTTGG	T
4	4	56314410	C	CGGAGCGGAG	+	CRACD	capping protein inhibiting regulator of actin dynamics
	4	56314410	C	CGGAGCGGAGGGAGCGGAG
5	5	146459072	TCAGGCCCAGGCC	T	+	TCERG1	transcription elongation regulator 1
	5	146459072	TCAGGCCCAGGCCCAGGCC	T
6	6	81752010	A	ACCGCCGAAGTCGCCG	-	TENT5A	terminal nucleotidyltransferase 5A
	6	81752010	ACCGCCGAAGTCGCCG	A
7	7	131556270	GGGCGAC	G	-	PODXL	podocalyxin like
	7	131556270	G	GGGCGAC
	7	131556270	GGGCGACGGCGAC	G
8	10	71397276	C	CCGAGG	+	CDH23	cadherin related 23
	10	71397276	CCGAGG	C
9	10	75401342	GCCGCCT	G	-	ZNF503	zinc finger protein 503
	10	75401342	G	GCCGCCTCCGCCT
10	16	11927441	GTTCCACCTCAGCGGCCCTCCGCCTCTTGGGTTCGGGTGGTGA	G	-	NPIPB2	nuclear pore complex interacting protein family member B2
	16	11927441	G	GTTCCACCTCAGCGGCCCTCCGCCTCTTGGGTTCGGGTGGTGA
11	16	89885977	C	CGCCCTTCTCTGCGGCTGCCCTTCTCTGCGGCT	+	TCF25	transcription factor 25
	16	89885977	C	CGCCCTTCTCTGCGGCT
	16	89885977	C	CGCCCTTCTCTGTGGCTGCCCTTCTCTGCGGCT
	16	89885977	C	CGCCCTTCTCTGTGGCTGCCCTTCTCTGCGGCTGCCCTTCTCTGCGGCT
	16	89885977	C	CGCCCTTCTCTGTGGCT
12	17	58756096	G	GGAACCC	+	PPM1E	protein phosphatase, Mg2+/Mn2+ dependent 1E
	17	58756096	G	GGAACCCGAACCC
13	18	6956505	ACAGCTCCAGCTC	A	-	LAMA1	laminin subunit alpha 1
	18	6956505	ACAGCTC	A
14	18	11689670	C	CGGCCCT	+	GNAL	G protein subunit alpha L
	18	11689670	CGGCCCT	C
15	21	46334557	G	GTGGGATGTTCACAGTCAGTGACCACCCACCAGAACAGCA	+	PCNT	pericentrin
	21	46334557	GTGGGATGTTCACAGTCAGTGACCACCCACCAGAACAGCA	G

## Sheet: Supplementary Table 3
Supplementary Table 3: Multi-InDels with random DNA sequences at gene coding regions.
NO.	Chromosome	Position	Reference sequence	Alter sequence	Strand	Gene Symbol	Gene Full Name
1	1	34761404	CT	C	+	GJB4	gap junction protein beta 4
	1	34761406	TTGTC	T
2	1	86580213	TCCTACA	T	+	CLCA4	chloride channel accessory 4
	1	86580219	ACCTACT	A
3	1	201386872	GC	G	-	LAD1	ladinin 1
	1	201386873	CCCA	C
4	2	46480669	C	CAGCGGCAGCACGAGGTGGTGATGGAGCAGCTGCAGCGGG	+	TMEM247	transmembrane protein 247
	2	46480673	G	GGCAGCACGAGGTGGTGATGGAGCAGCTGCAGCGGGAGCA
5	2	227387905	GCAGCCACCA	G	-	SCYGR1	small cysteine and glycine repeat containing 1
	2	227387907	A	AGCCACCACAGCG
6	3	56616023	A	ACTT	+	CCDC66	coiled-coil domain containing 66
	3	56616026	T	TCTC
7	4	87616280	TAGCAGTGACAGCAGTGAC	T	+	DSPP	dentin sialophosphoprotein
	4	87616286	TGACAGCAGTGACAGCAGC	T
	4	87616295	TGACAGCAGC	T
8	5	157052546	GTTGGAACAGTCGTCA	G	-	HAVCR1	hepatitis A virus cellular receptor 1
	5	157052557	C	CGTT
9	6	30986597	GCACA	G	+	MUC21	mucin 21, cell surface associated
	6	30986603	C	CTGCCACCAACTCTGAGTCTAGCACACT
10	6	31166341	C	CGAG	+	TCF19	transcription factor 19
	6	31166343	A	AG
	6	31166345	A	AGC
11	6	160139848	CATG	C	+	SLC22A1	solute carrier family 22 member 1
	6	160139865	CTGGTAAGT	C
12	7	83155515	T	TGTG	-	PCLO	piccolo presynaptic cytomatrix protein
	7	83155517	T	TGCTGAGCTGGAGGCTTAGCAGGACCAAGAG
	7	83155517	T	TGAGCTGGAGGCTTAGCAGGACCAAGAG
13	8	18067100	T	TGCACCTGTGCTGTATATCTAAGACATACA
	8	18067100	T	TGCACCTGTGCTGTATATCTAAGACATACAGCACCTGTGCTGTATATCTAAGACATACA	-	ASAH1	N-acylsphingosine amidohydrolase 1
	8	18067103	ACCTGTGCTGTATATCTAAGACATACAGCAC	A
14	8	80171363	AAAGCCCGAGTCC	A	-	TPD52	tumor protein D52
	8	80171379	CCCG	C
	8	80171383	AGTCCAAGCC	A
15	9	117363	T	TC	-	FOXD4	forkhead box D4
	9	117366	C	CCG
	9	117370	GCC	G
16	11	6390700	CCTGGTGCTGGCG	C	+	SMPD1	sphingomyelin phosphodiesterase 1
	11	6390704	G	GCGC
	11	6390705	T	TGGC
	11	6390705	TGCTGGCGCTGGCGCTGGC	T
17	12	4626799	T	TC	-	AKAP3	A-kinase anchoring protein 3
	12	4626803	GA	G
18	12	12477731	TGCACGCTGG	T	-	DUSP16	dual specificity phosphatase 16
	12	12477741	GCACGC	G
	12	12477747	TGGGC	T
19	12	101726418	TTGAC	T	+	CHPT1	choline phosphotransferase 1
	12	101726427	T	TAATA
20	12	131828553	G	GGCTGCCGCT	+	MMP17	matrix metallopeptidase 17
	12	131828558	C	CCGCTGCTGT
21	14	21670347	GGGT	G	-	OR4E1	olfactory receptor family 4 subfamily E member 1
	14	21670348	G	GGT
	14	21670351	G	GCC
22	14	23079574	A	AGAACGT	-	ACIN1	apoptotic chromatin condensation inducer 1
	14	23079574	A	AGAACGTGAACGT
	14	23079578	C	CGTGAAT
23	15	28843359	TCTCCTGATCCCGTAGCTC	T	-	GOLGA6L7	golgin A6 family like 7
	15	28843370	CGT	C
	15	28843373	AGCTCCTCCTGATCCCG	A
24	16	71922608	AATGCCC	A	+	IST1	IST1 factor associated with ESCRT-III
	16	71922608	A	AATGCCC
	16	71922626	CATGCCT	C
25	16	71947511	CTTTG	C	-	PKD1L3	polycystin 1 like 3, transient receptor potential channel interacting
	16	71947527	TTC	T
26	16	85656376	GGAGCGC	G	+	GSE1	Gse1 coiled-coil protein
	16	85656394	CGAGCGT	C
27	16	89647645	TGG	T	-	CHMP1A	charged multivesicular body protein 1A
	16	89647654	AGCGCGGG	A
28	17	41060049	A	AC	-	KRTAP2-3	keratin associated protein 2-3
	17	41060050	T	TG
29	19	35511477	GCCGCCA	G	+	PRKCSH	rotein kinase C substrate 80K-H
	19	35511478	C	CTG
	19	35511479	C	CCACTGCTGCT
	19	35511485	TGCTGCC	T
30	19	11436201	GTCC	G	-	DMKN	dermokine
	19	11436202	T	TCCTCCTGTTCAC
31	22	30694065	A	ACAGACAGGT	+	OSBP2	oxysterol binding protein 2
	22	30694080	T	TCCACAACTA
